# Supplementary material for: From Self-Esteem to Symptoms: A Potential Role for Difficulties Accessing Internal States and Body-Checking Behavior in Disordered Eating Patterns
Source: Behav Sci (Basel). 2026 Mar 17;16(3):434. doi: 10.3390/bs16030434 (PMC13024392; doi:10.3390/bs16030434)
Supplement: Supplementary file 1 [file behavsci-16-00434-s001.zip]

Archive with 1 entries (1 files):
- behavsci-4115644-supplementary.pdf
